# Supplementary material for: A quantitative systems pharmacology model of plasma kallikrein-kinin system dysregulation in hereditary angioedema
Source: J Pharmacokinet Pharmacodyn. 2024 May 11;51(6):721–34. doi: 10.1007/s10928-024-09919-6 (PMC11579104; doi:10.1007/s10928-024-09919-6)
Supplement: Supplementary file 2 — Supplementary file2 (C 32 KB) [file 10928_2024_9919_MOESM2_ESM.c]

/*--------------------------------------------------------------------------------*/
/* Shire HAE model                                                                */
/* This C file contains variable names, algebraic and differential equations      */
/* No need to modify this file                                                    */
/* Compile within R by using: system("R CMD SHLIB Solver.c")                      */
/*--------------------------------------------------------------------------------*/

#include <R.h>
#include <math.h>
#include "./Param_AA.h"
static double parms[82];

/* Parameters */
#define INIT_Conc_Negligible parms[0]
#define PK_MW parms[1]
#define CS_scaling_factor parms[2]
#define CS_Avogadro parms[3]
#define CS_Vproximal parms[4]
#define CS_Vmedium parms[5]
#define CS_MW_FXII parms[6]
#define CS_MW_preKAL parms[7]
#define CS_MW_C1Inh parms[8]
#define CS_MW_HK parms[9]
#define CS_MW_BK parms[10]
#define CS_Num_to_Conc_converter parms[11]
#define CS_Num_of_Plasma_Rxn parms[12]
#define CS_Num_of_Exchange_Rxn parms[13]
#define CS_Num_of_Surface_Rxn parms[14]
#define CS_CLD parms[15]
#define CS_CLD_BK parms[16]
#define CS_thalf_preKAL parms[17]
#define CS_thalf_KAL parms[18]
#define CS_thalf_HMWK parms[19]
#define CS_thalf_cHMWK parms[20]
#define CS_thalf_C1Inh parms[21]
#define CS_thalf_Bound_C1Inh parms[22]
#define CS_thalf_FXII parms[23]
#define CS_thalf_FXIIa parms[24]
#define CS_thalf_BK parms[25]
#define CS_thalf_gC1qR parms[26]
#define CS_thalf_BDKRB2 parms[27]
#define CS_kdeg_preKAL parms[28]
#define CS_kdeg_KAL parms[29]
#define CS_kdeg_HMWK parms[30]
#define CS_kdeg_cHMWK parms[31]
#define CS_kdeg_C1Inh parms[32]
#define CS_kdeg_Bound_C1Inh parms[33]
#define CS_kdeg_FXII parms[34]
#define CS_kdeg_FXIIa parms[35]
#define CS_kdeg_BK parms[36]
#define CS_kdeg_gC1qR parms[37]
#define CS_kdeg_BDKRB2 parms[38]
#define CS_kdeg_Lanadelumab_KAL_HMWK_gC1qR parms[39]
#define CS_ksyn_C1Inh parms[40]
#define CS_ksyn_preKAL parms[41]
#define CS_ksyn_FXII parms[42]
#define CS_ksyn_HMWK parms[43]
#define CS_ksyn_gC1qR parms[44]
#define CS_ksyn_BDKRB2 parms[45]
#define CS_kon_preKAL_HMWK parms[46]
#define CS_Kd_preKAL_HMWK parms[47]
#define CS_kon_KAL_HMWK parms[48]
#define CS_Kd_KAL_HMWK parms[49]
#define CS_kon_KAL_HK2Chain parms[50]
#define CS_Kd_KAL_HK2Chain parms[51]
#define CS_kon_C1Inh_KAL parms[52]
#define CS_Kd_C1Inh_KAL parms[53]
#define CS_kon_C1Inh_FXIIa parms[54]
#define CS_Kd_C1Inh_FXIIa parms[55]
#define CS_kon_HMWK_gC1qR parms[56]
#define CS_Kd_HMWK_gC1qR parms[57]
#define CS_kon_HK2Chain_gC1qR parms[58]
#define CS_Kd_HK2Chain_gC1qR parms[59]
#define CS_kon_FXII_gC1qR parms[60]
#define CS_Kd_FXII_gC1qR parms[61]
#define CS_kon_FXIIa_gC1qR parms[62]
#define CS_Kd_FXIIa_gC1qR parms[63]
#define CS_kon_BK_BDKRB2 parms[64]
#define CS_Kd_BK_BDKRB2 parms[65]
#define CS_kon_KAL_Lanadelumab parms[66]
#define CS_KD_KAL_Lanadelumab parms[67]
#define CS_Km_FXII_AutoActivation parms[68]
#define CS_kcat_FXII_AutoActivation parms[69]
#define CS_Km_FXII_Activation parms[70]
#define CS_kcat_FXII_Activation parms[71]
#define CS_Km_preKAL_Activation parms[72]
#define CS_kcat_preKAL_Activation parms[73]
#define CS_kcat_HMWK_cleavage parms[74]
#define CS_INIT_preKAL_in_plasma parms[75]
#define CS_INIT_HMWK_in_plasma parms[76]
#define CS_INIT_C1Inh_in_plasma parms[77]
#define CS_INIT_FXII_in_plasma parms[78]
#define CS_INIT_gC1qR parms[79]
#define CS_INIT_BDKRB2 parms[80]
#define CS_prct_HK2Chain_basal parms[81]


/* Initializer: same name as the dll (without extension) */
void HAE_Contact_System_Model(void (* odeparms)(int *, double *))
{
    int N=82;
    odeparms(&N, parms);
}

/* Equations */
void hae_model(int *neq, double *t, double *y, double *ydot, double *yout, int*ip)
{
	if (ip[0] < 10) error("nout should be at least 9");
    
	double PK_Amount_SC;
	double PK_Conc_Central_in_ugml;
	double CS_FXII_in_plasma;
	double CS_FXIIa_in_plasma;
	double CS_C1Inh_in_plasma;
	double CS_HMWK_in_plasma;
	double CS_preKAL_in_plasma;
	double CS_KAL_in_plasma;
	double CS_HK2Chain_in_plasma;
	double CS_BK_in_plasma;
	double CS_preKAL_HMWK_in_plasma;
	double CS_KAL_HMWK_in_plasma;
	double CS_KAL_HK2Chain_in_plasma;
	double CS_C1Inh_FXIIa_in_plasma;
	double CS_C1Inh_KAL_in_plasma;
	double CS_C1Inh_KAL_HMWK_in_plasma;
	double CS_Lanadelumab_KAL_in_plasma;
	double CS_Lanadelumab_KAL_HMWK_in_plasma;
	double CS_FXII;
	double CS_FXIIa;
	double CS_C1Inh;
	double CS_preKAL_HMWK;
	double CS_KAL_HMWK;
	double CS_C1Inh_FXIIa;
	double CS_C1Inh_KAL_HMWK;
	double CS_KAL_HK2Chain;
	double CS_BK;
	double CS_Lanadelumab_KAL_HMWK;
	double CS_gC1qR;
	double CS_BDKRB2;
	double CS_FXII_gC1qR;
	double CS_FXIIa_gC1qR;
	double CS_preKAL_HMWK_gC1qR;
	double CS_KAL_HMWK_gC1qR;
	double CS_KAL_HK2Chain_gC1qR;
	double CS_C1Inh_FXIIa_gC1qR;
	double CS_C1Inh_KAL_HMWK_gC1qR;
	double CS_Lanadelumab_KAL_HMWK_gC1qR;
	double CS_BK_BDKRB2;

	double PK_Conc_Central_in_nM;
	double AA_Fold_profile;
	double CS_FXII_in_plasma_ngml;
	double CS_FXIIa_in_plasma_ngml;
	double CS_Lanadelumab_in_plasma;
	double CS_Lanadelumab;
	double CS_flux_C1inh_inj_nmol_per_hr;
	double CS_Fold_increase_FXII_AutoActivation;
	double CS_k_FXII_AutoActivation;
	double CS_Vmax_FXII_Activation;
	double CS_k_FXII_Activation;
	double CS_Vmax_preKAL_Activation;
	double CS_k_preKAL_Activation;
	
	double CS_flux_plasma_1;
	double CS_flux_plasma_2;
	double CS_flux_plasma_3;
	double CS_flux_plasma_4;
	double CS_flux_plasma_5;
	double CS_flux_plasma_6;
	double CS_flux_plasma_7;
	double CS_flux_plasma_8;
	double CS_flux_plasma_9;
	double CS_flux_plasma_10;
	double CS_flux_plasma_11;
	double CS_flux_plasma_12;
	double CS_flux_plasma_13;
	double CS_flux_plasma_14;
	double CS_flux_plasma_15;
	double CS_flux_plasma_16;
	double CS_flux_plasma_17;
	double CS_flux_plasma_18;
	double CS_flux_plasma_19;
	double CS_flux_plasma_20;
	double CS_flux_plasma_21;
	double CS_flux_plasma_22;
	double CS_flux_plasma_23;
	
	double CS_flux_exchange_1;
	double CS_flux_exchange_2;
	double CS_flux_exchange_3;
	double CS_flux_exchange_4;
	double CS_flux_exchange_5;
	double CS_flux_exchange_6;
	double CS_flux_exchange_7;
	double CS_flux_exchange_8;
	double CS_flux_exchange_9;
	double CS_flux_exchange_10;
	
	double CS_flux_surface_1;
	double CS_flux_surface_2;
	double CS_flux_surface_3;
	double CS_flux_surface_4;
	double CS_flux_surface_5;
	double CS_flux_surface_6;
	double CS_flux_surface_7;
	double CS_flux_surface_8;
	double CS_flux_surface_9;
	double CS_flux_surface_10;
	double CS_flux_surface_11;
	double CS_flux_surface_12;
	double CS_flux_surface_13;
	double CS_flux_surface_14;
	double CS_flux_surface_15;
	double CS_flux_surface_16;
	double CS_flux_surface_17;
	double CS_flux_surface_18;
	double CS_flux_surface_19;
	double CS_flux_surface_20;
	double CS_flux_surface_21;
	double CS_flux_surface_22;
	double CS_flux_surface_23;
	double CS_flux_surface_24;
	double CS_flux_surface_25;
	double CS_flux_surface_26;
	double CS_flux_surface_27;
	double CS_flux_surface_28;
	double CS_flux_surface_29;
	
	double CS_Total_preKAL_in_plasma;
	double CS_Total_HMWK_in_plasma;
	double CS_preKAL_prct_free;
	double CS_prct_HK2Chain;
	double CS_prct_HK2Chain_normalized;
	double CS_RO_BDKRB2;
	
	double CS_koff_preKAL_HMWK;
	double CS_koff_KAL_HMWK;
	double CS_koff_C1Inh_KAL;
	double CS_koff_C1Inh_FXIIa;
	double CS_koff_KAL_HK2Chain;
	double CS_koff_KAL_Lanadelumab;
	double CS_k12;
	double CS_k21;
	double CS_k12_BK;
	double CS_k21_BK;
	double CS_koff_FXII_gC1qR;
	double CS_koff_HMWK_gC1qR;
	double CS_koff_FXIIa_gC1qR;
	double CS_koff_HK2Chain_gC1qR;
	double CS_koff_BK_BDKRB2;

	double diff_PK_Amount_SC;
	double diff_PK_Conc_Central_in_ugml;
	double diff_CS_FXII_in_plasma;
	double diff_CS_FXIIa_in_plasma;
	double diff_CS_C1Inh_in_plasma;
	double diff_CS_HMWK_in_plasma;
	double diff_CS_preKAL_in_plasma;
	double diff_CS_KAL_in_plasma;
	double diff_CS_HK2Chain_in_plasma;
	double diff_CS_BK_in_plasma;
	double diff_CS_preKAL_HMWK_in_plasma;
	double diff_CS_KAL_HMWK_in_plasma;
	double diff_CS_KAL_HK2Chain_in_plasma;
	double diff_CS_C1Inh_FXIIa_in_plasma;
	double diff_CS_C1Inh_KAL_in_plasma;
	double diff_CS_C1Inh_KAL_HMWK_in_plasma;
	double diff_CS_Lanadelumab_KAL_in_plasma;
	double diff_CS_Lanadelumab_KAL_HMWK_in_plasma;
	double diff_CS_FXII;
	double diff_CS_FXIIa;
	double diff_CS_C1Inh;
	double diff_CS_preKAL_HMWK;
	double diff_CS_KAL_HMWK;
	double diff_CS_C1Inh_FXIIa;
	double diff_CS_C1Inh_KAL_HMWK;
	double diff_CS_KAL_HK2Chain;
	double diff_CS_BK;
	double diff_CS_Lanadelumab_KAL_HMWK;
	double diff_CS_preKAL_degraded;
	double diff_CS_KAL_degraded;
	double diff_CS_HMWK_degraded;
	double diff_CS_HK2Chain_degraded;
	double diff_CS_C1Inh_degraded;
	double diff_CS_FXII_degraded;
	double diff_CS_FXIIa_degraded;
	double diff_CS_BK_degraded;
	double diff_CS_C1Inh_KAL_degraded;
	double diff_CS_C1Inh_KAL_HMWK_degraded;
	double diff_CS_C1Inh_FXIIa_degraded;
	double diff_CS_gC1qR;
	double diff_CS_BDKRB2;
	double diff_CS_FXII_gC1qR;
	double diff_CS_FXIIa_gC1qR;
	double diff_CS_preKAL_HMWK_gC1qR;
	double diff_CS_KAL_HMWK_gC1qR;
	double diff_CS_KAL_HK2Chain_gC1qR;
	double diff_CS_C1Inh_FXIIa_gC1qR;
	double diff_CS_C1Inh_KAL_HMWK_gC1qR;
	double diff_CS_Lanadelumab_KAL_HMWK_gC1qR;
	double diff_CS_BK_BDKRB2;
	double diff_CS_gC1qR_degraded;
	double diff_CS_BDKRB2_degraded;
	double diff_CS_BK_BDKRB2_degraded;
	double diff_CS_preKAL_HMWK_gC1qR_degraded;
	double diff_CS_KAL_HMWK_gC1qR_degraded;
	double diff_CS_KAL_HK2Chain_gC1qR_degraded;
	double diff_CS_FXII_gC1qR_degraded;
	double diff_CS_FXIIa_gC1qR_degraded;
	double diff_CS_C1Inh_FXIIa_gC1qR_degraded;
	double diff_CS_C1Inh_KAL_HMWK_gC1qR_degraded;
	double diff_CS_Lanadelumab_KAL_HMWK_gC1qR_degraded;

	PK_Amount_SC = y[0];
	PK_Conc_Central_in_ugml = y[1];
	CS_FXII_in_plasma = y[2];
	CS_FXIIa_in_plasma = y[3];
	CS_C1Inh_in_plasma = y[4];
	CS_HMWK_in_plasma = y[5];
	CS_preKAL_in_plasma = y[6];
	CS_KAL_in_plasma = y[7];
	CS_HK2Chain_in_plasma = y[8];
	CS_BK_in_plasma = y[9];
	CS_preKAL_HMWK_in_plasma = y[10];
	CS_KAL_HMWK_in_plasma = y[11];
	CS_KAL_HK2Chain_in_plasma = y[12];
	CS_C1Inh_FXIIa_in_plasma = y[13];
	CS_C1Inh_KAL_in_plasma = y[14];
	CS_C1Inh_KAL_HMWK_in_plasma = y[15];
	CS_Lanadelumab_KAL_in_plasma = y[16];
	CS_Lanadelumab_KAL_HMWK_in_plasma = y[17];
	CS_FXII = y[18];
	CS_FXIIa = y[19];
	CS_C1Inh = y[20];
	CS_preKAL_HMWK = y[21];
	CS_KAL_HMWK = y[22];
	CS_C1Inh_FXIIa = y[23];
	CS_C1Inh_KAL_HMWK = y[24];
	CS_KAL_HK2Chain = y[25];
	CS_BK = y[26];
	CS_Lanadelumab_KAL_HMWK = y[27];
	CS_gC1qR = y[39];
	CS_BDKRB2 = y[40];
	CS_FXII_gC1qR = y[41];
	CS_FXIIa_gC1qR = y[42];
	CS_preKAL_HMWK_gC1qR = y[43];
	CS_KAL_HMWK_gC1qR = y[44];
	CS_KAL_HK2Chain_gC1qR = y[45];
	CS_C1Inh_FXIIa_gC1qR = y[46];
	CS_C1Inh_KAL_HMWK_gC1qR = y[47];
	CS_Lanadelumab_KAL_HMWK_gC1qR = y[48];
	CS_BK_BDKRB2 = y[49];

/* Algebraic equations */
	double AA_section_up = 0, AA_section_down = 0, AA_section_sum = 0;
	for (int i = 0; i < Num_of_AA; ++i) {
		AA_section_up = (0.5+0.5*tanh((*t-AA_AA_t_onset[i])/(double)AA_Steepness));
		AA_section_down = (0.5-0.5*tanh((*t-(AA_AA_t_onset[i]+AA_AA_t_duration))/(double)AA_Steepness));
		AA_section_sum = AA_section_sum+AA_AA_Fold_Max*AA_AA_Fold_Normalized[i]*AA_section_up*AA_section_down;
	}
	AA_Fold_profile = AA_section_sum;
	CS_Fold_increase_FXII_AutoActivation = (AA_Fold_profile+1);
	
	PK_Conc_Central_in_nM = PK_Conc_Central_in_ugml/(double)PK_MW*1e+06;
	CS_FXII_in_plasma_ngml = CS_FXII_in_plasma*CS_MW_FXII*0.001;
	CS_FXIIa_in_plasma_ngml = CS_FXIIa_in_plasma*CS_MW_FXII*0.001;
	CS_Lanadelumab_in_plasma = PK_Conc_Central_in_nM;
	CS_Lanadelumab = PK_Conc_Central_in_nM;
	CS_flux_C1inh_inj_nmol_per_hr = 0;
	CS_k_FXII_AutoActivation = CS_Fold_increase_FXII_AutoActivation*CS_kcat_FXII_AutoActivation*CS_FXII_gC1qR;
	CS_Vmax_FXII_Activation = CS_kcat_FXII_Activation*CS_KAL_HMWK_gC1qR;
	CS_k_FXII_Activation = CS_Vmax_FXII_Activation*CS_FXII_gC1qR*CS_Num_to_Conc_converter/(CS_Km_FXII_Activation+CS_FXII_gC1qR*CS_Num_to_Conc_converter);
	CS_Vmax_preKAL_Activation = CS_kcat_preKAL_Activation*CS_FXIIa_gC1qR;
	CS_k_preKAL_Activation = CS_Vmax_preKAL_Activation*CS_preKAL_HMWK_gC1qR*CS_Num_to_Conc_converter/(CS_Km_preKAL_Activation+CS_preKAL_HMWK_gC1qR*CS_Num_to_Conc_converter);
/*
#		Rxn 1:	-> preKAL_in_plasma									(ksyn_preKAL)
#		Rxn 2:	preKAL_in_plasma -> preKAL_degraded					(kdeg_preKAL)
#		Rxn 3:	-> HMWK_in_plasma									(ksyn_HMWK)
#		Rxn 4:	HMWK_in_plasma -> HMWK_degraded						(kdeg_HMWK)
#		Rxn 5:	-> C1Inh_in_plasma									(ksyn_C1Inh)
#		Rxn 6:	C1Inh_in_plasma -> C1Inh_degraded					(kdeg_C1Inh)
#		Rxn 7:	-> FXII_in_plasma									(ksyn_FXII)
#		Rxn 8:	FXII_in_plasma -> FXII_degraded						(kdeg_FXII)
#		Rxn 9:	FXIIa_in_plasma -> FXIIa_degraded					(kdeg_FXIIa)
#		Rxn 10:	BK_in_plasma -> BK_degraded							(kdeg_BK)
#		Rxn 11:	KAL_in_plasma -> KAL_degraded						(kdeg_KAL)
*/
	CS_flux_plasma_1 = CS_Vmedium*CS_ksyn_preKAL;
	CS_flux_plasma_2 = CS_Vmedium*(CS_kdeg_preKAL*CS_preKAL_in_plasma);
	CS_flux_plasma_3 = CS_Vmedium*CS_ksyn_HMWK;
	CS_flux_plasma_4 = CS_Vmedium*(CS_kdeg_HMWK*CS_HMWK_in_plasma);
	CS_flux_plasma_5 = CS_Vmedium*CS_ksyn_C1Inh;
	CS_flux_plasma_6 = CS_Vmedium*(CS_kdeg_C1Inh*CS_C1Inh_in_plasma);
	CS_flux_plasma_7 = CS_Vmedium*CS_ksyn_FXII;
	CS_flux_plasma_8 = CS_Vmedium*(CS_kdeg_FXII*CS_FXII_in_plasma);
	CS_flux_plasma_9 = CS_Vmedium*(CS_kdeg_FXIIa*CS_FXIIa_in_plasma);
	CS_flux_plasma_10 = CS_Vmedium*(CS_kdeg_BK*CS_BK_in_plasma);
	CS_flux_plasma_11 = CS_Vmedium*(CS_kdeg_KAL*CS_KAL_in_plasma);
	CS_koff_preKAL_HMWK = CS_Kd_preKAL_HMWK*CS_kon_preKAL_HMWK;
/*
#		Rxn 12: preKAL_in_plasma + HMWK_in_plasma <-> preKAL_HMWK_in_plasma			(kon_preKAL_HMWK, koff_preKAL_HMWK) 
#		Rxn 13: KAL_in_plasma + HMWK_in_plasma <-> KAL_HMWK_in_plasma				(kon_KAL_HMWK, koff_KAL_HMWK) 
#		Rxn 14: C1Inh_in_plasma + KAL_in_plasma <-> C1Inh_KAL_in_plasma				(kon_C1Inh_KAL, koff_C1Inh_KAL) 
#		Rxn 15: C1Inh_in_plasma + KAL_HMWK_in_plasma <-> C1Inh_KAL_HMWK_in_plasma	(kon_C1Inh_KAL, koff_C1Inh_KAL) 
#		Rxn 16: C1Inh_in_plasma + FXIIa_in_plasma <-> C1Inh_FXIIa_in_plasma			(kon_C1Inh_FXIIa, koff_C1Inh_FXIIa) 
#		Rxn 17: KAL_in_plasma + HK2Chain_in_plasma <-> KAL_HK2Chain_in_plasma		(kon_KAL_HK2Chain, koff_KAL_HK2Chain) 
*/
	CS_flux_plasma_12 = CS_Vmedium*(CS_kon_preKAL_HMWK*CS_preKAL_in_plasma*CS_HMWK_in_plasma-CS_koff_preKAL_HMWK*CS_preKAL_HMWK_in_plasma);
	CS_koff_KAL_HMWK = CS_Kd_KAL_HMWK*CS_kon_KAL_HMWK;
	CS_flux_plasma_13 = CS_Vmedium*(CS_kon_KAL_HMWK*CS_KAL_in_plasma*CS_HMWK_in_plasma-CS_koff_KAL_HMWK*CS_KAL_HMWK_in_plasma);
	CS_koff_C1Inh_KAL = CS_Kd_C1Inh_KAL*CS_kon_C1Inh_KAL;
	CS_flux_plasma_14 = CS_Vmedium*(CS_kon_C1Inh_KAL*CS_C1Inh_in_plasma*CS_KAL_in_plasma-CS_koff_C1Inh_KAL*CS_C1Inh_KAL_in_plasma);
	CS_flux_plasma_15 = CS_Vmedium*(CS_kon_C1Inh_KAL*CS_C1Inh_in_plasma*CS_KAL_HMWK_in_plasma-CS_koff_C1Inh_KAL*CS_C1Inh_KAL_HMWK_in_plasma);
	CS_koff_C1Inh_FXIIa = CS_Kd_C1Inh_FXIIa*CS_kon_C1Inh_FXIIa;
	CS_flux_plasma_16 = CS_Vmedium*(CS_kon_C1Inh_FXIIa*CS_C1Inh_in_plasma*CS_FXIIa_in_plasma-CS_koff_C1Inh_FXIIa*CS_C1Inh_FXIIa_in_plasma);
	CS_koff_KAL_HK2Chain = CS_Kd_KAL_HK2Chain*CS_kon_KAL_HK2Chain;
	CS_flux_plasma_17 = CS_Vmedium*(CS_kon_KAL_HK2Chain*CS_KAL_in_plasma*CS_HK2Chain_in_plasma-CS_koff_KAL_HK2Chain*CS_KAL_HK2Chain_in_plasma);
/*
#		Rxn 18:	HK2Chain_in_plasma -> HK2Chain_degraded						(kdeg_HMWK)
#		Rxn 19:	C1Inh_KAL_in_plasma -> C1Inh_KAL_degraded					(kdeg_Bound_C1Inh)
#		Rxn 20:	C1Inh_KAL_HMWK_in_plasma -> C1Inh_KAL_HMWK_degraded			(kdeg_Bound_C1Inh)
#		Rxn 21:	C1Inh_FXIIa_in_plasma -> C1Inh_FXIIa_degraded				(kdeg_Bound_C1Inh)
*/
	CS_flux_plasma_18 = CS_Vmedium*(CS_kdeg_cHMWK*CS_HK2Chain_in_plasma);
	CS_flux_plasma_19 = CS_Vmedium*(CS_kdeg_Bound_C1Inh*CS_C1Inh_KAL_in_plasma);
	CS_flux_plasma_20 = CS_Vmedium*(CS_kdeg_Bound_C1Inh*CS_C1Inh_KAL_HMWK_in_plasma);
	CS_flux_plasma_21 = CS_Vmedium*(CS_kdeg_Bound_C1Inh*CS_C1Inh_FXIIa_in_plasma);
	CS_koff_KAL_Lanadelumab = CS_KD_KAL_Lanadelumab*CS_kon_KAL_Lanadelumab;
/*
#		Rxn 22: KAL_in_plasma + Lanadelumab_in_plasma <-> Lanadelumab_KAL_in_plasma					(kon_KAL_Lanadelumab, koff_KAL_Lanadelumab) 
#		Rxn 23: KAL_HMWK_in_plasma + Lanadelumab_in_plasma <-> Lanadelumab_KAL_HMWK_in_plasma		(kon_KAL_Lanadelumab, koff_KAL_Lanadelumab) 
*/
	CS_flux_plasma_22 = CS_Vmedium*(CS_kon_KAL_Lanadelumab*CS_KAL_in_plasma*CS_Lanadelumab_in_plasma-CS_koff_KAL_Lanadelumab*CS_Lanadelumab_KAL_in_plasma);
	CS_flux_plasma_23 = CS_Vmedium*(CS_kon_KAL_Lanadelumab*CS_KAL_HMWK_in_plasma*CS_Lanadelumab_in_plasma-CS_koff_KAL_Lanadelumab*CS_Lanadelumab_KAL_HMWK_in_plasma);
	CS_k12 = CS_CLD/(double)CS_Vmedium;
	CS_k21 = CS_CLD/(double)CS_Vproximal;
/*
#		Rxn 1: preKAL_HMWK_in_plasma <-> preKAL_HMWK					(k12, k21) 
#		Rxn 2: FXII_in_plasma <-> FXII									(k12, k21) 
#		Rxn 3: FXIIa_in_plasma <-> FXIIa								(k12, k21) 
#		Rxn 4: KAL_HMWK_in_plasma <-> KAL_HMWK							(k12, k21) 
#		Rxn 5: KAL_HK2Chain_in_plasma <-> KAL_HK2Chain					(k12, k21) 
#		Rxn 6: C1Inh_in_plasma <-> C1Inh								(k12, k21) 
#		Rxn 7: C1Inh_KAL_HMWK_in_plasma <-> C1Inh_KAL_HMWK				(k12, k21) 
#		Rxn 8: C1Inh_FXIIa_in_plasma <-> C1Inh_FXIIa					(k12, k21) 
#		Rxn 9: BK_in_plasma <-> BK										(k12_BK, k21_BK) 
#		Rxn 10: Lanadelumab_KAL_HMWK_in_plasma <-> Lanadelumab_KAL_HMWK	(k12, k21) 
*/
	CS_flux_exchange_1 = (CS_k12*CS_preKAL_HMWK_in_plasma*CS_Vmedium-CS_k21*CS_preKAL_HMWK*CS_Vproximal);
	CS_flux_exchange_2 = (CS_k12*CS_FXII_in_plasma*CS_Vmedium-CS_k21*CS_FXII*CS_Vproximal);
	CS_flux_exchange_3 = (CS_k12*CS_FXIIa_in_plasma*CS_Vmedium-CS_k21*CS_FXIIa*CS_Vproximal);
	CS_flux_exchange_4 = (CS_k12*CS_KAL_HMWK_in_plasma*CS_Vmedium-CS_k21*CS_KAL_HMWK*CS_Vproximal);
	CS_flux_exchange_5 = (CS_k12*CS_KAL_HK2Chain_in_plasma*CS_Vmedium-CS_k21*CS_KAL_HK2Chain*CS_Vproximal);
	CS_flux_exchange_6 = (CS_k12*CS_C1Inh_in_plasma*CS_Vmedium-CS_k21*CS_C1Inh*CS_Vproximal);
	CS_flux_exchange_7 = (CS_k12*CS_C1Inh_KAL_HMWK_in_plasma*CS_Vmedium-CS_k21*CS_C1Inh_KAL_HMWK*CS_Vproximal);
	CS_flux_exchange_8 = (CS_k12*CS_C1Inh_FXIIa_in_plasma*CS_Vmedium-CS_k21*CS_C1Inh_FXIIa*CS_Vproximal);
	CS_k12_BK = CS_CLD_BK/(double)CS_Vmedium;
	CS_k21_BK = CS_CLD_BK/(double)CS_Vproximal;
	CS_flux_exchange_9 = (CS_k12_BK*CS_BK_in_plasma*CS_Vmedium-CS_k21_BK*CS_BK*CS_Vproximal);
	CS_flux_exchange_10 = (CS_k12*CS_Lanadelumab_KAL_HMWK_in_plasma*CS_Vmedium-CS_k21*CS_Lanadelumab_KAL_HMWK*CS_Vproximal);
/*
#		Rxn 1:	-> gC1qR									(ksyn_gC1qR)
#		Rxn 2:	gC1qR -> gC1qR_degraded						(kdeg_gC1qR)
#		Rxn 3:	-> BDKRB2									(ksyn_BDKRB2)
#		Rxn 4:	BDKRB2 -> BDKRB2_degraded					(kdeg_BDKRB2)
#		Rxn 5: FXII + gC1qR <-> FXII_gC1qR					(kon_FXII_gC1qR, koff_FXII_gC1qR) 
#		Rxn 6: preKAL_HMWK + gC1qR <-> preKAL_HMWK_gC1qR	(kon_HMWK_gC1qR, koff_HMWK_gC1qR) 
#		Rxn 7: FXII_gC1qR -> FXIIa_gC1qR					(km, kcat for FXII auto-activation) 
#		Rxn 8: FXII_gC1qR -> FXIIa_gC1qR					(km, kcat for KAL-facilitated-activation of FXII) 
#		Rxn 9: preKAL_HMWK_gC1qR -> KAL_HMWK_gC1qR			(km, kcat for FIIa-facilitated-activation of KAL) 
*/
	CS_flux_surface_1 = CS_ksyn_gC1qR;
	CS_flux_surface_2 = CS_kdeg_gC1qR*CS_gC1qR;
	CS_flux_surface_3 = CS_ksyn_BDKRB2;
	CS_flux_surface_4 = CS_kdeg_BDKRB2*CS_BDKRB2;
	CS_koff_FXII_gC1qR = CS_Kd_FXII_gC1qR*CS_kon_FXII_gC1qR;
	CS_flux_surface_5 = (CS_kon_FXII_gC1qR*CS_FXII*CS_gC1qR-CS_koff_FXII_gC1qR*CS_FXII_gC1qR);
	CS_koff_HMWK_gC1qR = CS_Kd_HMWK_gC1qR*CS_kon_HMWK_gC1qR;
	CS_flux_surface_6 = (CS_kon_HMWK_gC1qR*CS_preKAL_HMWK*CS_gC1qR-CS_koff_HMWK_gC1qR*CS_preKAL_HMWK_gC1qR);
	CS_flux_surface_7 = CS_k_FXII_AutoActivation;
	CS_flux_surface_8 = CS_k_FXII_Activation;
	CS_flux_surface_9 = CS_k_preKAL_Activation;
/*
#		Rxn 10: KAL_HMWK_gC1qR -> KAL_HK2Chain_gC1qR + BK	(kcat_HMWK_cleavage for KAL-facilitated-cleavage of HMWK into 2 chain HK) 
#		Rxn 11: C1Inh + FXIIa_gC1qR -> C1Inh_FXIIa_gC1qR						(kon_C1Inh_FXIIa, koff_C1Inh_FXIIa) 
#		Rxn 12: C1Inh + KAL_HMWK_gC1qR -> C1Inh_KAL_HMWK_gC1qR					(kon_C1Inh_KAL, koff_C1Inh_KAL) 
#		Rxn 13: FXIIa + gC1qR <-> FXIIa_gC1qR									(kon_FXIIa_gC1qR, koff_FXIIa_gC1qR) 
#		Rxn 14: KAL_HMWK + gC1qR <-> KAL_HMWK_gC1qR								(kon_HMWK_gC1qR, koff_HMWK_gC1qR) 
#		Rxn 15: KAL_HK2Chain + gC1qR <-> KAL_HK2Chain_gC1qR						(kon_HK2Chain_gC1qR, koff_HK2Chain_gC1qR) 
#		Rxn 16: C1Inh_FXIIa + gC1qR <-> C1Inh_FXIIa_gC1qR						(kon_FXIIa_gC1qR, koff_FXIIa_gC1qR) 
#		Rxn 17: C1Inh_KAL_HMWK + gC1qR <-> C1Inh_KAL_HMWK_gC1qR					(kon_HMWK_gC1qR, koff_HMWK_gC1qR) 
#		Rxn 18: BK + BDKRB2 -> BK_BDKRB2					(kon_BK_BDKRB2, koff_BK_BDKRB2) 
*/
	CS_flux_surface_10 = CS_kcat_HMWK_cleavage*CS_KAL_HMWK_gC1qR;
	CS_flux_surface_11 = (CS_kon_C1Inh_FXIIa*CS_C1Inh*CS_FXIIa_gC1qR-CS_koff_C1Inh_FXIIa*CS_C1Inh_FXIIa_gC1qR);
	CS_flux_surface_12 = (CS_kon_C1Inh_KAL*CS_C1Inh*CS_KAL_HMWK_gC1qR-CS_koff_C1Inh_KAL*CS_C1Inh_KAL_HMWK_gC1qR);
	CS_koff_FXIIa_gC1qR = CS_Kd_FXIIa_gC1qR*CS_kon_FXIIa_gC1qR;
	CS_flux_surface_13 = (CS_kon_FXIIa_gC1qR*CS_FXIIa*CS_gC1qR-CS_koff_FXIIa_gC1qR*CS_FXIIa_gC1qR);
	CS_flux_surface_14 = (CS_kon_HMWK_gC1qR*CS_KAL_HMWK*CS_gC1qR-CS_koff_HMWK_gC1qR*CS_KAL_HMWK_gC1qR);
	CS_koff_HK2Chain_gC1qR = CS_Kd_HK2Chain_gC1qR*CS_kon_HK2Chain_gC1qR;
	CS_flux_surface_15 = (CS_kon_HK2Chain_gC1qR*CS_KAL_HK2Chain*CS_gC1qR-CS_koff_HK2Chain_gC1qR*CS_KAL_HK2Chain_gC1qR);
	CS_flux_surface_16 = (CS_kon_FXIIa_gC1qR*CS_C1Inh_FXIIa*CS_gC1qR-CS_koff_FXIIa_gC1qR*CS_C1Inh_FXIIa_gC1qR);
	CS_flux_surface_17 = (CS_kon_HMWK_gC1qR*CS_C1Inh_KAL_HMWK*CS_gC1qR-CS_koff_HMWK_gC1qR*CS_C1Inh_KAL_HMWK_gC1qR);
	CS_koff_BK_BDKRB2 = CS_Kd_BK_BDKRB2*CS_kon_BK_BDKRB2;
	CS_flux_surface_18 = (CS_kon_BK_BDKRB2*CS_BK*CS_BDKRB2-CS_koff_BK_BDKRB2*CS_BK_BDKRB2);
/*
#		Rxn 19:	preKAL_HMWK_gC1qR -> preKAL_HMWK_gC1qR_degraded			(kdeg_gC1qR)
#		Rxn 20:	KAL_HMWK_gC1qR -> KAL_HMWK_gC1qR_degraded				(kdeg_gC1qR)
#		Rxn 21:	KAL_HK2Chain_gC1qR -> KAL_HK2Chain_gC1qR_degraded		(kdeg_gC1qR)
#		Rxn 22:	FXII_gC1qR -> FXII_gC1qR_degraded						(kdeg_gC1qR)
#		Rxn 23:	FXIIa_gC1qR -> FXIIa_gC1qR_degraded						(kdeg_gC1qR)
#		Rxn 24:	C1Inh_FXIIa_gC1qR -> C1Inh_FXIIa_gC1qR_degraded			(kdeg_gC1qR)
#		Rxn 25:	C1Inh_KAL_HMWK_gC1qR -> C1Inh_KAL_HMWK_gC1qR_degraded	(kdeg_gC1qR)
#		Rxn 26:	BK_BDKRB2 -> BK_BDKRB2_degraded							(kdeg_BDKRB2)
*/
	CS_flux_surface_19 = CS_kdeg_gC1qR*CS_preKAL_HMWK_gC1qR;
	CS_flux_surface_20 = CS_kdeg_gC1qR*CS_KAL_HMWK_gC1qR;
	CS_flux_surface_21 = CS_kdeg_gC1qR*CS_KAL_HK2Chain_gC1qR;
	CS_flux_surface_22 = CS_kdeg_gC1qR*CS_FXII_gC1qR;
	CS_flux_surface_23 = CS_kdeg_gC1qR*CS_FXIIa_gC1qR;
	CS_flux_surface_24 = CS_kdeg_gC1qR*CS_C1Inh_FXIIa_gC1qR;
	CS_flux_surface_25 = CS_kdeg_gC1qR*CS_C1Inh_KAL_HMWK_gC1qR;
	CS_flux_surface_26 = CS_kdeg_BDKRB2*CS_BK_BDKRB2;
/*
#		Rxn 27: KAL_HMWK_gC1qR + Lanadelumab <-> Lanadelumab_KAL_HMWK_gC1qR					(kon_KAL_Lanadelumab, koff_KAL_Lanadelumab) 
#		Rxn 28: Lanadelumab_KAL_HMWK + gC1qR <-> Lanadelumab_KAL_HMWK_gC1qR					(kon_HMWK_gC1qR, koff_HMWK_gC1qR) 
#		Rxn 29: Lanadelumab_KAL_HMWK_gC1qR -> Lanadelumab_KAL_HMWK_gC1qR_degraded			(kdeg_Lanadelumab_KAL_HMWK_gC1qR) 
*/
	CS_flux_surface_27 = (CS_kon_KAL_Lanadelumab*CS_KAL_HMWK_gC1qR*CS_Lanadelumab-CS_koff_KAL_Lanadelumab*CS_Lanadelumab_KAL_HMWK_gC1qR);
	CS_flux_surface_28 = (CS_kon_HMWK_gC1qR*CS_Lanadelumab_KAL_HMWK*CS_gC1qR-CS_koff_HMWK_gC1qR*CS_Lanadelumab_KAL_HMWK_gC1qR);
	CS_flux_surface_29 = CS_kdeg_Lanadelumab_KAL_HMWK_gC1qR*CS_Lanadelumab_KAL_HMWK_gC1qR;

/* #  Variables for collecting information */
	CS_Total_preKAL_in_plasma = (CS_preKAL_in_plasma+CS_preKAL_HMWK_in_plasma);
	CS_Total_HMWK_in_plasma = (CS_HMWK_in_plasma+CS_preKAL_HMWK_in_plasma+CS_KAL_HMWK_in_plasma+CS_C1Inh_KAL_HMWK_in_plasma);
	CS_preKAL_prct_free = CS_preKAL_in_plasma/(double)(CS_preKAL_in_plasma+CS_preKAL_HMWK_in_plasma)*100;
	CS_prct_HK2Chain = CS_HK2Chain_in_plasma/(double)(CS_HK2Chain_in_plasma+CS_HMWK_in_plasma)*100;
	CS_prct_HK2Chain_normalized = CS_prct_HK2Chain/(double)CS_prct_HK2Chain_basal*100;
	CS_RO_BDKRB2 = CS_BK_BDKRB2/(double)(CS_BK_BDKRB2+CS_BDKRB2)*100;
	
/* Differential equations */
	diff_PK_Amount_SC=(-PK_ka*PK_Amount_SC);
	diff_PK_Conc_Central_in_ugml = ((PK_ka*PK_Amount_SC-PK_CL_F*PK_Conc_Central_in_ugml)/(double)PK_V_F);
	diff_CS_FXII_in_plasma = ((CS_flux_plasma_7-CS_flux_plasma_8-CS_flux_exchange_2)/(double)CS_Vmedium);
	diff_CS_FXIIa_in_plasma = ((-CS_flux_plasma_9-CS_flux_plasma_16-CS_flux_exchange_3)/(double)CS_Vmedium);
	diff_CS_C1Inh_in_plasma = ((CS_flux_C1inh_inj_nmol_per_hr+CS_flux_plasma_5-CS_flux_plasma_6-CS_flux_plasma_14-CS_flux_plasma_15-CS_flux_plasma_16-CS_flux_exchange_6)/(double)CS_Vmedium);
	diff_CS_HMWK_in_plasma = ((CS_flux_plasma_3-CS_flux_plasma_4-CS_flux_plasma_12-CS_flux_plasma_13)/(double)CS_Vmedium);
	diff_CS_preKAL_in_plasma = ((CS_flux_plasma_1-CS_flux_plasma_2-CS_flux_plasma_12)/(double)CS_Vmedium);
	diff_CS_KAL_in_plasma = ((-CS_flux_plasma_11-CS_flux_plasma_13-CS_flux_plasma_14-CS_flux_plasma_17-CS_flux_plasma_22)/(double)CS_Vmedium);
	diff_CS_HK2Chain_in_plasma = ((-CS_flux_plasma_17-CS_flux_plasma_18)/(double)CS_Vmedium);
	diff_CS_BK_in_plasma = ((-CS_flux_plasma_10-CS_flux_exchange_9)/(double)CS_Vmedium);
	diff_CS_preKAL_HMWK_in_plasma = ((CS_flux_plasma_12-CS_flux_exchange_1)/(double)CS_Vmedium);
	diff_CS_KAL_HMWK_in_plasma = ((CS_flux_plasma_13-CS_flux_plasma_15-CS_flux_plasma_23-CS_flux_exchange_4)/(double)CS_Vmedium);
	diff_CS_KAL_HK2Chain_in_plasma = ((-CS_flux_exchange_5+CS_flux_plasma_17)/(double)CS_Vmedium);
	diff_CS_C1Inh_FXIIa_in_plasma = ((CS_flux_plasma_16-CS_flux_plasma_21-CS_flux_exchange_8)/(double)CS_Vmedium);
	diff_CS_C1Inh_KAL_in_plasma = ((CS_flux_plasma_14-CS_flux_plasma_19)/(double)CS_Vmedium);
	diff_CS_C1Inh_KAL_HMWK_in_plasma = ((CS_flux_plasma_15-CS_flux_plasma_20-CS_flux_exchange_7)/(double)CS_Vmedium);
	diff_CS_Lanadelumab_KAL_in_plasma = (CS_flux_plasma_22)/(double)CS_Vmedium;
	diff_CS_Lanadelumab_KAL_HMWK_in_plasma = ((CS_flux_plasma_23-CS_flux_exchange_10)/(double)CS_Vmedium);
	diff_CS_FXII = ((CS_flux_exchange_2-CS_flux_surface_5*CS_Num_to_Conc_converter*CS_Vproximal)/(double)CS_Vproximal);
	diff_CS_FXIIa = ((CS_flux_exchange_3-CS_flux_surface_13*CS_Num_to_Conc_converter*CS_Vproximal)/(double)CS_Vproximal);
	diff_CS_C1Inh = ((CS_flux_exchange_6-(CS_flux_surface_11+CS_flux_surface_12)*CS_Num_to_Conc_converter*CS_Vproximal)/(double)CS_Vproximal);
	diff_CS_preKAL_HMWK = ((CS_flux_exchange_1-CS_flux_surface_6*CS_Num_to_Conc_converter*CS_Vproximal)/(double)CS_Vproximal);
	diff_CS_KAL_HMWK = ((CS_flux_exchange_4-CS_flux_surface_14*CS_Num_to_Conc_converter*CS_Vproximal)/(double)CS_Vproximal);
	diff_CS_C1Inh_FXIIa = ((CS_flux_exchange_8-CS_flux_surface_16*CS_Num_to_Conc_converter*CS_Vproximal)/(double)CS_Vproximal);
	diff_CS_C1Inh_KAL_HMWK = ((CS_flux_exchange_7-CS_flux_surface_17*CS_Num_to_Conc_converter*CS_Vproximal)/(double)CS_Vproximal);
	diff_CS_KAL_HK2Chain = ((CS_flux_exchange_5-CS_flux_surface_15*CS_Num_to_Conc_converter*CS_Vproximal)/(double)CS_Vproximal);
	diff_CS_BK = ((CS_flux_exchange_9+(CS_flux_surface_10-CS_flux_surface_18)*CS_Num_to_Conc_converter*CS_Vproximal)/(double)CS_Vproximal);
	diff_CS_Lanadelumab_KAL_HMWK = ((CS_flux_exchange_10-CS_flux_surface_28*CS_Num_to_Conc_converter*CS_Vproximal)/(double)CS_Vproximal);
	diff_CS_preKAL_degraded = (CS_flux_plasma_2)/(double)CS_Vmedium;
	diff_CS_KAL_degraded = (CS_flux_plasma_11)/(double)CS_Vmedium;
	diff_CS_HMWK_degraded = (CS_flux_plasma_4)/(double)CS_Vmedium;
	diff_CS_HK2Chain_degraded = (CS_flux_plasma_18)/(double)CS_Vmedium;
	diff_CS_C1Inh_degraded = (CS_flux_plasma_6)/(double)CS_Vmedium;
	diff_CS_FXII_degraded = (CS_flux_plasma_8)/(double)CS_Vmedium;
	diff_CS_FXIIa_degraded = (CS_flux_plasma_9)/(double)CS_Vmedium;
	diff_CS_BK_degraded = (CS_flux_plasma_10)/(double)CS_Vmedium;
	diff_CS_C1Inh_KAL_degraded = (CS_flux_plasma_19)/(double)CS_Vmedium;
	diff_CS_C1Inh_KAL_HMWK_degraded = (CS_flux_plasma_20)/(double)CS_Vmedium;
	diff_CS_C1Inh_FXIIa_degraded = (CS_flux_plasma_21)/(double)CS_Vmedium;
	diff_CS_gC1qR = (CS_flux_surface_1-CS_flux_surface_2-CS_flux_surface_5-CS_flux_surface_6-CS_flux_surface_13-CS_flux_surface_14-CS_flux_surface_15-CS_flux_surface_16-CS_flux_surface_17-CS_flux_surface_28);
	diff_CS_BDKRB2 = (CS_flux_surface_3-CS_flux_surface_4-CS_flux_surface_18);
	diff_CS_FXII_gC1qR = (CS_flux_surface_5-CS_flux_surface_7-CS_flux_surface_8-CS_flux_surface_22);
	diff_CS_FXIIa_gC1qR = (CS_flux_surface_7+CS_flux_surface_8+CS_flux_surface_13-CS_flux_surface_11-CS_flux_surface_23);
	diff_CS_preKAL_HMWK_gC1qR = (CS_flux_surface_6-CS_flux_surface_9-CS_flux_surface_19);
	diff_CS_KAL_HMWK_gC1qR = (CS_flux_surface_9-CS_flux_surface_10+CS_flux_surface_14-CS_flux_surface_12-CS_flux_surface_20-CS_flux_surface_27);
	diff_CS_KAL_HK2Chain_gC1qR = (CS_flux_surface_10+CS_flux_surface_15-CS_flux_surface_21);
	diff_CS_C1Inh_FXIIa_gC1qR = (CS_flux_surface_11+CS_flux_surface_16-CS_flux_surface_24);
	diff_CS_C1Inh_KAL_HMWK_gC1qR = (CS_flux_surface_12+CS_flux_surface_17-CS_flux_surface_25);
	diff_CS_Lanadelumab_KAL_HMWK_gC1qR = (CS_flux_surface_27+CS_flux_surface_28-CS_flux_surface_29);
	diff_CS_BK_BDKRB2 = (CS_flux_surface_18-CS_flux_surface_26);
	diff_CS_gC1qR_degraded = CS_flux_surface_2;
	diff_CS_BDKRB2_degraded = CS_flux_surface_4;
	diff_CS_BK_BDKRB2_degraded = CS_flux_surface_26;
	diff_CS_preKAL_HMWK_gC1qR_degraded = CS_flux_surface_19;
	diff_CS_KAL_HMWK_gC1qR_degraded = CS_flux_surface_20;
	diff_CS_KAL_HK2Chain_gC1qR_degraded = CS_flux_surface_21;
	diff_CS_FXII_gC1qR_degraded = CS_flux_surface_22;
	diff_CS_FXIIa_gC1qR_degraded = CS_flux_surface_23;
	diff_CS_C1Inh_FXIIa_gC1qR_degraded = CS_flux_surface_24;
	diff_CS_C1Inh_KAL_HMWK_gC1qR_degraded = CS_flux_surface_25;
	diff_CS_Lanadelumab_KAL_HMWK_gC1qR_degraded = CS_flux_surface_29;

	ydot[0] = diff_PK_Amount_SC;
	ydot[1] = diff_PK_Conc_Central_in_ugml;
	ydot[2] = diff_CS_FXII_in_plasma;
	ydot[3] = diff_CS_FXIIa_in_plasma;
	ydot[4] = diff_CS_C1Inh_in_plasma;
	ydot[5] = diff_CS_HMWK_in_plasma;
	ydot[6] = diff_CS_preKAL_in_plasma;
	ydot[7] = diff_CS_KAL_in_plasma;
	ydot[8] = diff_CS_HK2Chain_in_plasma;
	ydot[9] = diff_CS_BK_in_plasma;
	ydot[10] = diff_CS_preKAL_HMWK_in_plasma;
	ydot[11] = diff_CS_KAL_HMWK_in_plasma;
	ydot[12] = diff_CS_KAL_HK2Chain_in_plasma;
	ydot[13] = diff_CS_C1Inh_FXIIa_in_plasma;
	ydot[14] = diff_CS_C1Inh_KAL_in_plasma;
	ydot[15] = diff_CS_C1Inh_KAL_HMWK_in_plasma;
	ydot[16] = diff_CS_Lanadelumab_KAL_in_plasma;
	ydot[17] = diff_CS_Lanadelumab_KAL_HMWK_in_plasma;
	ydot[18] = diff_CS_FXII;
	ydot[19] = diff_CS_FXIIa;
	ydot[20] = diff_CS_C1Inh;
	ydot[21] = diff_CS_preKAL_HMWK;
	ydot[22] = diff_CS_KAL_HMWK;
	ydot[23] = diff_CS_C1Inh_FXIIa;
	ydot[24] = diff_CS_C1Inh_KAL_HMWK;
	ydot[25] = diff_CS_KAL_HK2Chain;
	ydot[26] = diff_CS_BK;
	ydot[27] = diff_CS_Lanadelumab_KAL_HMWK;
	ydot[28] = diff_CS_preKAL_degraded;
	ydot[29] = diff_CS_KAL_degraded;
	ydot[30] = diff_CS_HMWK_degraded;
	ydot[31] = diff_CS_HK2Chain_degraded;
	ydot[32] = diff_CS_C1Inh_degraded;
	ydot[33] = diff_CS_FXII_degraded;
	ydot[34] = diff_CS_FXIIa_degraded;
	ydot[35] = diff_CS_BK_degraded;
	ydot[36] = diff_CS_C1Inh_KAL_degraded;
	ydot[37] = diff_CS_C1Inh_KAL_HMWK_degraded;
	ydot[38] = diff_CS_C1Inh_FXIIa_degraded;
	ydot[39] = diff_CS_gC1qR;
	ydot[40] = diff_CS_BDKRB2;
	ydot[41] = diff_CS_FXII_gC1qR;
	ydot[42] = diff_CS_FXIIa_gC1qR;
	ydot[43] = diff_CS_preKAL_HMWK_gC1qR;
	ydot[44] = diff_CS_KAL_HMWK_gC1qR;
	ydot[45] = diff_CS_KAL_HK2Chain_gC1qR;
	ydot[46] = diff_CS_C1Inh_FXIIa_gC1qR;
	ydot[47] = diff_CS_C1Inh_KAL_HMWK_gC1qR;
	ydot[48] = diff_CS_Lanadelumab_KAL_HMWK_gC1qR;
	ydot[49] = diff_CS_BK_BDKRB2;
	ydot[50] = diff_CS_gC1qR_degraded;
	ydot[51] = diff_CS_BDKRB2_degraded;
	ydot[52] = diff_CS_BK_BDKRB2_degraded;
	ydot[53] = diff_CS_preKAL_HMWK_gC1qR_degraded;
	ydot[54] = diff_CS_KAL_HMWK_gC1qR_degraded;
	ydot[55] = diff_CS_KAL_HK2Chain_gC1qR_degraded;
	ydot[56] = diff_CS_FXII_gC1qR_degraded;
	ydot[57] = diff_CS_FXIIa_gC1qR_degraded;
	ydot[58] = diff_CS_C1Inh_FXIIa_gC1qR_degraded;
	ydot[59] = diff_CS_C1Inh_KAL_HMWK_gC1qR_degraded;
	ydot[60] = diff_CS_Lanadelumab_KAL_HMWK_gC1qR_degraded;

	yout[0] = PK_Conc_Central_in_nM;
	yout[1] = AA_Fold_profile;
	yout[2] = CS_FXII_in_plasma_ngml;
	yout[3] = CS_FXIIa_in_plasma_ngml;
	yout[4] = CS_Total_preKAL_in_plasma;
	yout[5] = CS_Total_HMWK_in_plasma;
	yout[6] = CS_preKAL_prct_free;
	yout[7] = CS_prct_HK2Chain;
	yout[8] = CS_RO_BDKRB2;
	yout[9] = CS_prct_HK2Chain_normalized;

}
