# Supplementary material for: A quantitative systems pharmacology model of plasma kallikrein-kinin system dysregulation in hereditary angioedema
Source: J Pharmacokinet Pharmacodyn. 2024 May 11;51(6):721–34. doi: 10.1007/s10928-024-09919-6 (PMC11579104; doi:10.1007/s10928-024-09919-6)
Supplement: Supplementary file 3 — Supplementary file3 (R 4 KB) [file 10928_2024_9919_MOESM3_ESM.r]

## ------------------------------------------------------------------------------ ##
## Shire HAE model
## Initial condition file
## No need to modify this file
## ------------------------------------------------------------------------------ ##

CS_INIT_C1Inh_in_plasma <- 720  							### [nM]. Initial condition for C1Inh in plasma 
CS_INIT_preKAL_in_plasma <- 450  							### [nM]. Initial condition for preKAL in plasma 
CS_INIT_HMWK_in_plasma <- 670   							### [nM]. Initial condition for HMWK in plasma
CS_INIT_FXII_in_plasma <- 375   							### [nM]. Initial condition for FXII in plasma
CS_INIT_gC1qR <- 100000   									### [number/cell]. Initial condition for number of receptor complex on surface
CS_INIT_BDKRB2 <- 100000   									### [number/cell]. Initial condition for BDKRB2 receptor on surface
INIT_Conc_Negligible <- 0 									### [nM]. Negligible initial concentration

init <- c(
	PK_Amount_SC = INIT_Conc_Negligible ,
	PK_Conc_Central_in_ugml = INIT_Conc_Negligible ,
	CS_FXII_in_plasma = CS_INIT_FXII_in_plasma ,
	CS_FXIIa_in_plasma = INIT_Conc_Negligible ,
	CS_C1Inh_in_plasma = CS_INIT_C1Inh_in_plasma ,
	CS_HMWK_in_plasma = CS_INIT_HMWK_in_plasma ,	
	CS_preKAL_in_plasma = CS_INIT_preKAL_in_plasma ,
	CS_KAL_in_plasma = INIT_Conc_Negligible ,
	CS_HK2Chain_in_plasma = INIT_Conc_Negligible ,
	CS_BK_in_plasma = INIT_Conc_Negligible ,
	CS_preKAL_HMWK_in_plasma = INIT_Conc_Negligible ,
	CS_KAL_HMWK_in_plasma = INIT_Conc_Negligible ,
	CS_KAL_HK2Chain_in_plasma = INIT_Conc_Negligible ,
	CS_C1Inh_FXIIa_in_plasma = INIT_Conc_Negligible ,
	CS_C1Inh_KAL_in_plasma = INIT_Conc_Negligible ,
	CS_C1Inh_KAL_HMWK_in_plasma = INIT_Conc_Negligible ,
	CS_Lanadelumab_KAL_in_plasma = INIT_Conc_Negligible ,
	CS_Lanadelumab_KAL_HMWK_in_plasma = INIT_Conc_Negligible ,
	CS_FXII = CS_INIT_FXII_in_plasma ,
	CS_FXIIa = INIT_Conc_Negligible ,
	CS_C1Inh = CS_INIT_C1Inh_in_plasma ,
	CS_preKAL_HMWK = INIT_Conc_Negligible ,
	CS_KAL_HMWK = INIT_Conc_Negligible ,
	CS_C1Inh_FXIIa = INIT_Conc_Negligible ,
	CS_C1Inh_KAL_HMWK = INIT_Conc_Negligible ,
	CS_KAL_HK2Chain = INIT_Conc_Negligible ,
	CS_BK = INIT_Conc_Negligible ,
	CS_Lanadelumab_KAL_HMWK = INIT_Conc_Negligible ,
	CS_preKAL_degraded = INIT_Conc_Negligible ,
	CS_KAL_degraded = INIT_Conc_Negligible ,
	CS_HMWK_degraded = INIT_Conc_Negligible ,
	CS_HK2Chain_degraded = INIT_Conc_Negligible ,
	CS_C1Inh_degraded = INIT_Conc_Negligible ,
	CS_FXII_degraded = INIT_Conc_Negligible ,
	CS_FXIIa_degraded = INIT_Conc_Negligible ,
	CS_BK_degraded = INIT_Conc_Negligible ,
	CS_C1Inh_KAL_degraded = INIT_Conc_Negligible ,
	CS_C1Inh_KAL_HMWK_degraded = INIT_Conc_Negligible ,
	CS_C1Inh_FXIIa_degraded = INIT_Conc_Negligible ,
	CS_gC1qR = CS_INIT_gC1qR ,
	CS_BDKRB2 = CS_INIT_BDKRB2 ,
	CS_FXII_gC1qR = INIT_Conc_Negligible ,
	CS_FXIIa_gC1qR = INIT_Conc_Negligible ,
	CS_preKAL_HMWK_gC1qR = INIT_Conc_Negligible ,
	CS_KAL_HMWK_gC1qR = INIT_Conc_Negligible ,
	CS_KAL_HK2Chain_gC1qR = INIT_Conc_Negligible ,
	CS_C1Inh_FXIIa_gC1qR = INIT_Conc_Negligible ,
	CS_C1Inh_KAL_HMWK_gC1qR = INIT_Conc_Negligible ,
	CS_Lanadelumab_KAL_HMWK_gC1qR = INIT_Conc_Negligible ,
	CS_BK_BDKRB2 = INIT_Conc_Negligible ,
	CS_gC1qR_degraded = INIT_Conc_Negligible ,
	CS_BDKRB2_degraded = INIT_Conc_Negligible ,
	CS_BK_BDKRB2_degraded = INIT_Conc_Negligible ,
	CS_preKAL_HMWK_gC1qR_degraded = INIT_Conc_Negligible ,
	CS_KAL_HMWK_gC1qR_degraded = INIT_Conc_Negligible ,
	CS_KAL_HK2Chain_gC1qR_degraded = INIT_Conc_Negligible ,
	CS_FXII_gC1qR_degraded = INIT_Conc_Negligible ,
	CS_FXIIa_gC1qR_degraded = INIT_Conc_Negligible ,
	CS_C1Inh_FXIIa_gC1qR_degraded = INIT_Conc_Negligible ,
	CS_C1Inh_KAL_HMWK_gC1qR_degraded = INIT_Conc_Negligible ,
	CS_Lanadelumab_KAL_HMWK_gC1qR_degraded = INIT_Conc_Negligible 
)
