# Supplementary material for: A quantitative systems pharmacology model of plasma kallikrein-kinin system dysregulation in hereditary angioedema
Source: J Pharmacokinet Pharmacodyn. 2024 May 11;51(6):721–34. doi: 10.1007/s10928-024-09919-6 (PMC11579104; doi:10.1007/s10928-024-09919-6)
Supplement: Supplementary file 5 — Supplementary file5 (R 12 KB) [file 10928_2024_9919_MOESM5_ESM.r]

## ------------------------------------------------------------------------------ ##
## Shire HAE model
## Model parameter file (Default unit used in model: nM, h, L)
## Line 8 can be modified to define HAE subject cases or Healthy Control cases
## No need to change other parameter values unless the model is re-calibrated
## ------------------------------------------------------------------------------ ##

CS_ksyn_C1Inh <- 11.883										### [nM/h]. For HAE patients: 11.883; for Helathy Controls: 39.608

Max_Num_of_AA <- 150 										### [-]. Max number of acute attacks over simulation duration for virtual patients. Should not change.
AA_AA_Fold_Max <- 12 										### [-]. Max fold increase for  FXII auto-activation during acute attacks
AA_AA_t_duration <- 12 										### [h]. Duration of elevated FXII auto-activation for acute attacks
AA_Steepness <- 0.01 										### [-]. For controling the slope of increased FXII auto-activation. No need to change.

CS_scaling_factor <- 1e+09 									### [-]. Scaling factor to convert M into nM unit.
CS_Avogadro <- 6.02e+23 									### [number/mol]. Avogadro constant.

CS_MW_FXII <- 80000 										### [g/mol]. Molecular weight for FXII
CS_MW_preKAL <- 85000 										### [g/mol]. Molecular weight for preKAL
CS_MW_C1Inh <- 105000 										### [g/mol]. Molecular weight for C1Inh
CS_MW_HK <- 120000 											### [g/mol]. Molecular weight for HMWK
CS_MW_BK <- 1060 											### [g/mol]. Molecular weight for BK

CS_thalf_preKAL <- 24 										### [h]. Labcorp.com
CS_thalf_KAL <- 5/60.0 										### [h]. Cumming et al. 1984
CS_thalf_HMWK <- 157 										### [h]. Weidmann et al. 2017
CS_thalf_cHMWK <- 157/14.0									### [h]. Calibrated 
CS_thalf_C1Inh <- 42 										### [h]. Weidmann et al. 2017
CS_thalf_Bound_C1Inh <- 3/60.0 								### [h]. Assumed same rate as A2M to form covalent bond hence inactive, Jensen et al. 2004
CS_thalf_FXII <- 60 										### [h]. Weidmann et al. 2017
CS_thalf_FXIIa <- 5/60.0 									### [h]. Assumed same as t1/2 for KAL
CS_thalf_BK <- 45/60.0/60.0 								### [h]. Cir et al. 2001
CS_thalf_gC1qR <- 2 										### [h]. Typical typical degradation rate for receptors: 3.5 hr for IL4Ra, Husain et al. 1996; 2 hr for gammaC receptor, Morelon and Dautry-Varsat 1998
CS_thalf_BDKRB2 <- 2 										### [h]. Typical typical degradation rate for receptors: 3.5 hr for IL4Ra, Husain et al. 1996; 2 hr for gammaC receptor, Morelon and Dautry-Varsat 1998

CS_gC1qR_per_Cell_Init <- 100000 							### [number/cell]. Mahdi et al. 2001, assumed limited by the CK1 cofactor
CS_BDKRB2_per_Cell_Init <- 100000 							### [number/cell]. Estimated from Paquet et al. 1999

### degradation rates below are determined from t1/2 above  ###
CS_kdeg_preKAL <- log(2)/CS_thalf_preKAL 					### [1/h].
CS_kdeg_KAL <- log(2)/CS_thalf_KAL 							### [1/h].
CS_kdeg_HMWK <- log(2)/CS_thalf_HMWK 						### [1/h].
CS_kdeg_cHMWK <- log(2)/CS_thalf_cHMWK 						### [1/h].
CS_kdeg_C1Inh <- log(2)/CS_thalf_C1Inh  					### [1/h].
CS_kdeg_Bound_C1Inh <- log(2)/CS_thalf_Bound_C1Inh 			### [1/h].
CS_kdeg_FXII <- log(2)/CS_thalf_FXII 						### [1/h].
CS_kdeg_FXIIa <- log(2)/CS_thalf_FXIIa 						### [1/h].
CS_kdeg_BK <- log(2)/CS_thalf_BK 							### [1/h].
CS_kdeg_gC1qR <- log(2)/CS_thalf_gC1qR 						### [1/h].
CS_kdeg_BDKRB2 <- log(2)/CS_thalf_BDKRB2 					### [1/h].
CS_kdeg_Lanadelumab_KAL_HMWK_gC1qR <- CS_kdeg_gC1qR 		### [1/h].


CS_ksyn_preKAL <- 41.58883 									### [nM/h]. Calibrated
CS_ksyn_FXII <- 10.83042  									### [nM/h]. Calibrated
CS_ksyn_HMWK <- 39.93322  									### [nM/h]. Calibrated
CS_ksyn_gC1qR <- CS_kdeg_gC1qR*CS_gC1qR_per_Cell_Init 		### [nM/h]. Estimated from steady-state level data from Mahdi et al. 2001
CS_ksyn_BDKRB2 <- CS_kdeg_BDKRB2*CS_BDKRB2_per_Cell_Init	### [nM/h]. Estimated from steady-state level data from Paquet et al. 1999

CS_Kd_preKAL_HMWK <- 12 									### [nM]. Kd for preKAL binding with HMWK. Bock et al. 1985
CS_Kd_KAL_HMWK <- 15 										### [nM]. Kd for KAL binding with HMWK. Bock et al. 1985
CS_Kd_KAL_HK2Chain <- 72 									### [nM]. Kd for KAL binding with cHMWK. Kenniston et al. 2014
CS_Kd_C1Inh_KAL <- 150 										### [nM]. Kd for C1Inh binding with KAL. Estimated from immunosorbent assay data by Harpel et al. 1985
CS_Kd_C1Inh_FXIIa <- 1720 									### [nM]. Kd for C1Inh binding with FXIIa. Estimated from Biacore data by Björkqvist 2015
CS_Kd_HMWK_gC1qR <- 10.35 									### [nM]. Kd for HMWK binding with receptor complex. Fernando et al. 2003
CS_Kd_HK2Chain_gC1qR <- 10.35 								### [nM]. Kd for cHMWK binding with receptor complex. Assumed same as HMWK binding with receptor complex
CS_Kd_FXII_gC1qR <- 144 									### [nM]. Kd for FXII bindind with receptor complex. Reddigari et al. 1993
CS_Kd_FXIIa_gC1qR <- 144 									### [nM]. Kd for FXIIa bindind with receptor complex. Assumed same as FXII bindind with receptor complex.  
CS_Kd_BK_BDKRB2 <- 0.5 										### [nM]. Kd for BK binding with BDKRB2 receptors. Paquet et al. 1999

CS_kon_HMWK_gC1qR <- 12.3e4*3600/CS_scaling_factor 			### [1/(M*h)]. kon for HMWK binding with receptor complex. Pixley et al. 2011
CS_kon_HK2Chain_gC1qR <- 12.3e4*3600/CS_scaling_factor 		### [1/(M*h)]. kon for cHMWK binding with receptor complex. Assumed same as HMWK binding with receptor complex.
CS_kon_FXII_gC1qR <- CS_kon_HMWK_gC1qR 						### [1/(M*h)]. kon for FXII binding with receptor complex. Assumed same as HMWK binding with receptor complex.
CS_kon_FXIIa_gC1qR <- CS_kon_HMWK_gC1qR 					### [1/(M*h)]. kon for FXIIa binding with receptor complex. Assumed same as HMWK binding with receptor complex.

CS_kon_preKAL_HMWK <- 10*CS_kon_HMWK_gC1qR 					### [1/(M*h)]. kon for preKAL binding with HMWK. Assuemd 10x of kon_HMWK_gC1qR, due to lower steric constraint 
CS_kon_KAL_HMWK <- 10*CS_kon_HMWK_gC1qR 					### [1/(M*h)]. kon for KAL binding with HMWK. Assuemd 10x of kon_HMWK_gC1qR, due to lower steric constraint 
CS_kon_KAL_HK2Chain <- 10*CS_kon_HMWK_gC1qR 				### [1/(M*h)]. kon for KAL binding with cHMWK. Assuemd 10x of kon_HMWK_gC1qR, due to lower steric constraint 

CS_kon_C1Inh_KAL <- 1.7e4*3600/CS_scaling_factor 			### [1/(M*h)]. kon for C1Inh binding with KAL. Drouet et al. 2018
CS_kon_C1Inh_FXIIa <- 1*3.7e4*3600/CS_scaling_factor 		### [1/(M*h)]. kon for C1Inh binding with FXIIa. Drouet et al. 2018
CS_kon_BK_BDKRB2 <- 1e7*3600/CS_scaling_factor 				### [1/(M*h)]. kon for BK binding with BDKRB2 receptors. Assumed fast binding for BK due to its low MW

CS_Km_FXII_AutoActivation <- 110 							### [nM].  Km for FXII auto-activation (S: FXII_gC1qR; E: FXII_gC1qR; P: FXIIa_gC1qR). Bernard et al. 1993
CS_kcat_FXII_AutoActivation <- 0.0475 						### [1/h]. kcat for FXII auto-activation (S: FXII_gC1qR; E: FXII_gC1qR; P: FXIIa_gC1qR). Calibrated
CS_Km_FXII_Activation <- 510 								### [nM].  Km for FXII activation (S: FXII_gC1qR; E: KAL_HMWK_gC1qR; P: FXIIa_gC1qR). Tankersley & Finlayson 1984
CS_kcat_FXII_Activation <- 15 								### [1/h]. kcat for FXII activation (S: FXII_gC1qR; E: KAL_HMWK_gC1qR; P: FXIIa_gC1qR). Calibrated
CS_Km_preKAL_Activation <- 91 								### [nM].  Km for preKAL activation (S: preKAL_HMWK_gC1qR; E: FXIIa_gC1qR; P: KAL_HMWK_gC1qR). Tankersley & Finlayson 1984
CS_kcat_preKAL_Activation <- 18 							### [1/h]. kcat for preKAL activation (S: preKAL_HMWK_gC1qR; E: FXIIa_gC1qR; P: KAL_HMWK_gC1qR). Calibrated
CS_kcat_HMWK_cleavage <- 394.74								### [1/h]. kcat for HMWK cleavage. Calibrated

CS_Vproximal <- 8e-15 										### [L]. Proximal space volume near cell surface for each endothelial cell. 20 nm (height) x 400 um2 (surface area per endothelial cell)
CS_Vmedium <- 1.23e-12 										### [L]. Per endothelial cell based plasma volume. Total plasma volume (3.126 L, Shah & Betts 2012) divided by the total number of endothelial cells (2.54E12, Bianconi 2013).
CS_CLD <- 1e-2*CS_Vproximal*3600 							### [L/h]. Flux exchange rate in b/t proximal and vascular space for all unbound species (except for BK)
CS_CLD_BK <- CS_CLD*30 										### [L/h]. Flux exchange rate in b/t proximal and vascular space for BK

CS_Num_to_Conc_converter <- (1.0/CS_Avogadro/CS_Vproximal)*CS_scaling_factor    ### [nM/number]. Convert number of surface receptor related species into concentrations
CS_Num_of_Plasma_Rxn <- 23 									### [-]. Number of flux exchange reactions in vascular space
CS_Num_of_Exchange_Rxn <- 10 								### [-]. Number of flux exchange reactions in b/t proximal and vascular space
CS_Num_of_Surface_Rxn <- 29 								### [-]. Number of flux exchange reactions in proximal space


parms <- c(
	INIT_Conc_Negligible = INIT_Conc_Negligible ,
	PK_MW = PK_MW ,
	CS_scaling_factor = CS_scaling_factor ,
	CS_Avogadro = CS_Avogadro ,
	CS_Vproximal = CS_Vproximal ,
	CS_Vmedium = CS_Vmedium ,
	CS_MW_FXII = CS_MW_FXII ,
	CS_MW_preKAL = CS_MW_preKAL ,
	CS_MW_C1Inh = CS_MW_C1Inh ,
	CS_MW_HK = CS_MW_HK ,
	CS_MW_BK = CS_MW_BK ,
	CS_Num_to_Conc_converter = CS_Num_to_Conc_converter ,
	CS_Num_of_Plasma_Rxn = CS_Num_of_Plasma_Rxn ,
	CS_Num_of_Exchange_Rxn = CS_Num_of_Exchange_Rxn ,
	CS_Num_of_Surface_Rxn = CS_Num_of_Surface_Rxn ,
	CS_CLD = CS_CLD ,
	CS_CLD_BK = CS_CLD_BK ,
	CS_thalf_preKAL = CS_thalf_preKAL ,
	CS_thalf_KAL = CS_thalf_KAL ,
	CS_thalf_HMWK = CS_thalf_HMWK ,
	CS_thalf_cHMWK = CS_thalf_cHMWK ,
	CS_thalf_C1Inh = CS_thalf_C1Inh ,
	CS_thalf_Bound_C1Inh = CS_thalf_Bound_C1Inh ,
	CS_thalf_FXII = CS_thalf_FXII ,
	CS_thalf_FXIIa = CS_thalf_FXIIa ,
	CS_thalf_BK = CS_thalf_BK ,
	CS_thalf_gC1qR = CS_thalf_gC1qR ,
	CS_thalf_BDKRB2 = CS_thalf_BDKRB2 ,
	CS_kdeg_preKAL = CS_kdeg_preKAL ,
	CS_kdeg_KAL = CS_kdeg_KAL ,
	CS_kdeg_HMWK = CS_kdeg_HMWK ,
	CS_kdeg_cHMWK = CS_kdeg_cHMWK ,
	CS_kdeg_C1Inh = CS_kdeg_C1Inh ,
	CS_kdeg_Bound_C1Inh = CS_kdeg_Bound_C1Inh ,
	CS_kdeg_FXII = CS_kdeg_FXII ,
	CS_kdeg_FXIIa = CS_kdeg_FXIIa ,
	CS_kdeg_BK = CS_kdeg_BK ,
	CS_kdeg_gC1qR = CS_kdeg_gC1qR ,
	CS_kdeg_BDKRB2 = CS_kdeg_BDKRB2 ,
	CS_kdeg_Lanadelumab_KAL_HMWK_gC1qR = CS_kdeg_Lanadelumab_KAL_HMWK_gC1qR ,
	CS_ksyn_C1Inh = CS_ksyn_C1Inh ,
	CS_ksyn_preKAL = CS_ksyn_preKAL ,
	CS_ksyn_FXII = CS_ksyn_FXII ,
	CS_ksyn_HMWK = CS_ksyn_HMWK ,
	CS_ksyn_gC1qR = CS_ksyn_gC1qR ,
	CS_ksyn_BDKRB2 = CS_ksyn_BDKRB2 ,
	CS_kon_preKAL_HMWK = CS_kon_preKAL_HMWK ,
	CS_Kd_preKAL_HMWK = CS_Kd_preKAL_HMWK ,
	CS_kon_KAL_HMWK = CS_kon_KAL_HMWK ,
	CS_Kd_KAL_HMWK = CS_Kd_KAL_HMWK ,
	CS_kon_KAL_HK2Chain = CS_kon_KAL_HK2Chain ,
	CS_Kd_KAL_HK2Chain = CS_Kd_KAL_HK2Chain ,
	CS_kon_C1Inh_KAL = CS_kon_C1Inh_KAL ,
	CS_Kd_C1Inh_KAL = CS_Kd_C1Inh_KAL ,
	CS_kon_C1Inh_FXIIa = CS_kon_C1Inh_FXIIa ,
	CS_Kd_C1Inh_FXIIa = CS_Kd_C1Inh_FXIIa ,
	CS_kon_HMWK_gC1qR = CS_kon_HMWK_gC1qR ,
	CS_Kd_HMWK_gC1qR = CS_Kd_HMWK_gC1qR ,
	CS_kon_HK2Chain_gC1qR = CS_kon_HK2Chain_gC1qR ,
	CS_Kd_HK2Chain_gC1qR = CS_Kd_HK2Chain_gC1qR ,
	CS_kon_FXII_gC1qR = CS_kon_FXII_gC1qR ,
	CS_Kd_FXII_gC1qR = CS_Kd_FXII_gC1qR ,
	CS_kon_FXIIa_gC1qR = CS_kon_FXIIa_gC1qR ,
	CS_Kd_FXIIa_gC1qR = CS_Kd_FXIIa_gC1qR ,
	CS_kon_BK_BDKRB2 = CS_kon_BK_BDKRB2 ,
	CS_Kd_BK_BDKRB2 = CS_Kd_BK_BDKRB2 ,
	CS_kon_KAL_Lanadelumab = CS_kon_KAL_Lanadelumab ,
	CS_KD_KAL_Lanadelumab = CS_KD_KAL_Lanadelumab ,
	CS_Km_FXII_AutoActivation = CS_Km_FXII_AutoActivation ,
	CS_kcat_FXII_AutoActivation = CS_kcat_FXII_AutoActivation ,
	CS_Km_FXII_Activation = CS_Km_FXII_Activation ,
	CS_kcat_FXII_Activation = CS_kcat_FXII_Activation ,
	CS_Km_preKAL_Activation = CS_Km_preKAL_Activation ,
	CS_kcat_preKAL_Activation = CS_kcat_preKAL_Activation ,
	CS_kcat_HMWK_cleavage = CS_kcat_HMWK_cleavage ,
	CS_INIT_preKAL_in_plasma = CS_INIT_preKAL_in_plasma ,
	CS_INIT_HMWK_in_plasma = CS_INIT_HMWK_in_plasma ,
	CS_INIT_C1Inh_in_plasma = CS_INIT_C1Inh_in_plasma ,
	CS_INIT_FXII_in_plasma = CS_INIT_FXII_in_plasma ,
	CS_INIT_gC1qR = CS_INIT_gC1qR ,
	CS_INIT_BDKRB2 = CS_INIT_BDKRB2 ,
	CS_prct_HK2Chain_basal = CS_prct_HK2Chain_basal 
)
